# Supplementary material for: Reversible Regulation of Polar Gas Molecules by Azobenzene-Based Photoswitchable Metal–Organic Framework Thin Films
Source: Molecules. 2023 Jan 15;28(2):877. doi: 10.3390/molecules28020877 (PMC9860582; doi:10.3390/molecules28020877)
Supplement: Supplementary file 1 [file molecules-28-00877-s001.zip]

Archive with 1 entries (1 files):
- molecules-2099104-supplementary.pdf
